# Supplementary material for: Ag Nanoparticles Decorated CuO@RF Core-Shell Nanowires for High-Performance Surface-Enhanced Raman Spectroscopy Application
Source: Molecules. 2022 Dec 2;27(23):8460. doi: 10.3390/molecules27238460 (PMC9736506; doi:10.3390/molecules27238460)
Supplement: Supplementary file 1 [file molecules-27-08460-s001.zip]

Archive with 1 entries (1 files):
- molecules-2002781-supplementary.pdf
